# Supplementary material for: Synthesis and Reactivity of Martin’s Spirosilane-Derived Chloromethylsilicate
Source: Molecules. 2022 Mar 8;27(6):1767. doi: 10.3390/molecules27061767 (PMC8956079; doi:10.3390/molecules27061767)
Supplement: Supplementary file 1 [file molecules-27-01767-s001.zip]

Archive with 1 entries (1 files):
- molecules-1605962-supplementary.pdf
